# Supplementary material for: Potential Nutraceutical Properties of Vicia faba L: LC-ESI-HR-MS/MS-Based Profiling of Ancient Faba Bean Varieties and Their Biological Activity
Source: Molecules. 2026 Jan 4;31(1):184. doi: 10.3390/molecules31010184 (PMC12787455; doi:10.3390/molecules31010184)
Supplement: Supplementary file 1 [file molecules-31-00184-s001.zip]

Archive with 1 entries (1 files):
- molecules-4060713-supplementary.pdf
